# Supplementary material for: UPLC-MS/MS-Based Target Screening of 90 Phosphodiesterase Type 5 Inhibitors in 5 Dietary Supplements
Source: Molecules. 2024 Jul 30;29(15):3601. doi: 10.3390/molecules29153601 (PMC11313696; doi:10.3390/molecules29153601)
Supplement: Supplementary file 1 [file molecules-29-03601-s001.zip]

Archive with 2 entries (2 files):
- Supplementary figures mentioned in the manuscript.pdf
- Supplementary tables mentioned in the manuscript.pdf
